# Supplementary material for: Harnessing Wind Energy for Ultraefficient Green Hydrogen Production with Tin Selenide/Tin Telluride Heterostructures
Source: Small Sci. 2024 Jan 14;4(3):2300222. doi: 10.1002/smsc.202300222 (PMC11935093; doi:10.1002/smsc.202300222)
Supplement: Supplementary file 1 — Supplementary Material [file SMSC-4-2300222-s001.zip]

Archive with 4 entries (4 files):
- smsc.202300222-sup-0001-suppdata-S1.pdf
- smsc.202300222-sup-0002-suppdata-S2.mp4
- smsc.202300222-sup-0003-suppdata-S3.mp4
- smsc.202300222-sup-0004-suppdata-S4.mp4
